# Supplementary material for: Diurnal and Nocturnal Behaviour of Cheetahs (Acinonyx jubatus) and Lions (Panthera leo) in Zoos
Source: Animals (Basel). 2022 Sep 11;12(18):2367. doi: 10.3390/ani12182367 (PMC9495184; doi:10.3390/ani12182367)
Supplement: Supplementary file 1 [file animals-12-02367-s001.zip]

Archive with 1 entries (1 files):
- animals-1868947-supplementary.pdf
